# Supplementary material for: Efficacy and Safety of SA001 in Patients with Primary Sjögren’s Syndrome: A Randomized, Double-Blind, Placebo-Controlled Trial
Source: Pharmaceuticals (Basel). 2026 Jan 22;19(1):189. doi: 10.3390/ph19010189 (PMC12844686; doi:10.3390/ph19010189)
Supplement: Supplementary file 1 [file pharmaceuticals-19-00189-s001.zip]

Archive with 1 entries (1 files):
- pharmaceuticals-4086383-supplementary.pdf
